# Supplementary material for: Gender and the Sex Hormone Estradiol Affect Multiple Sclerosis Risk Gene Expression in Epstein-Barr Virus-Infected B Cells
Source: Front Immunol. 2021 Sep 8;12:732694. doi: 10.3389/fimmu.2021.732694 (PMC8455923; doi:10.3389/fimmu.2021.732694)
Supplement: Supplementary file 2 [file DataSheet_2.xlsx]

## Sheet: Supplementary Table 1
	Supplementary Table 1: 196 MS risk SNPs and 216 genes in proximity of them totaling 229 MS risk SNP:gene pairs tested for eQTL association.
	rs ID	variant_id (hg19)	Risk Allele	Protective Allele	Gene ID	Gene name
	rs10063294	5_35877505_G_A_b37	G	A	ENSG00000168685	IL7R
	rs10191360	2_136884679_T_C_b37	T	C	ENSG00000121966	CXCR4
	rs10230723	7_50239880_A_T_b37	A	T	ENSG00000185811	IKZF1
	rs10245867	7_28142186_G_T_b37	T	G	ENSG00000153814	JAZF1
	rs1026916	17_40529835_A_G_b37	A	G	ENSG00000168610	STAT3
	rs10271373	7_138729795_A_C_b37	A	C	ENSG00000105939	ZC3HAV1
	rs1076928	6_36348689_T_C_b37	T	C	ENSG00000010030	ETV7
	rs1077667	19_6668972_C_T_b37	C	T	ENSG00000125735	TNFSF14
	rs10801908	1_117090493_C_T_b37	C	T	ENSG00000116815	CD58
	rs1087056	10_31395761_G_A_b37	A	G	ENSG00000237036	ZEB1-AS1
	rs1087056	10_31395761_G_A_b37	A	G	ENSG00000183621	ZNF438
	rs10936602	3_169536637_T_C_b37	T	C	ENSG00000171757	LRRC34
	rs10936602	3_169536637_T_C_b37	T	C	ENSG00000188306	LRRIQ4
	rs10951042	7_3139417_T_C_b37	C	T	ENSG00000198286	CARD11
	rs10951154	7_27135314_C_T_b37	C	T	ENSG00000105991	HOXA1
	rs11079784	17_45702280_T_C_b37	C	T	ENSG00000108424	KPNB1
	rs11079784	17_45702280_T_C_b37	C	T	ENSG00000141279	NPEPPS
	rs11083862	19_47638539_A_T_b37	A	T	ENSG00000142230	SAE1
	rs11125803	2_25052177_C_T_b37	C	T	ENSG00000138031	ADCY3
	rs1112718	10_94479107_A_G_b37	A	G	ENSG00000138190	EXOC6
	rs1112718	10_94479107_A_G_b37	A	G	ENSG00000152804	HHEX
	rs111430408	3_100848597_C_T_b37	C	T	ENSG00000154175	ABI3BP
	rs111430408	3_100848597_C_T_b37	C	T	ENSG00000081148	IMPG2
	rs11161550	1_85682020_G_A_b37	G	A	ENSG00000162642	C1orf52
	rs11161550	1_85682020_G_A_b37	G	A	ENSG00000097096	SYDE2
	rs111635774	6_14691215_C_T_b37	C	T	ENSG00000008083	JARID2
	rs11231749	11_64095178_T_C_b37	C	T	ENSG00000168071	CCDC88B
	rs11231749	11_64095178_T_C_b37	C	T	ENSG00000126432	PRDX5
	rs112344141	1_154983036_T_G_b37	G	T	ENSG00000160685	ZBTB7B
	rs11256593	10_6117322_C_T_b37	T	C	ENSG00000134460	IL2RA
	rs11256593	10_6117322_C_T_b37	T	C	ENSG00000134453	RBM17
	rs112741635	1_24207504_A_G_b37	G	A	ENSG00000188822	CNR2
	rs11542663	6_119215402_A_C_b37	A	C	ENSG00000111875	ASF1A
	rs11578655	1_101412902_T_G_b37	G	T	ENSG00000162695	SLC30A7
	rs116877451	7_50328339_A_G_b37	A	G	ENSG00000185811	IKZF1
	rs116899835	14_88523488_C_T_b37	C	T	ENSG00000258867	LINC01146
	rs11749040	5_40396425_G_A_b37	A	G	ENSG00000171522	PTGER4
	rs1177228	2_61242410_A_G_b37	G	A	ENSG00000162927	PUS10
	rs11809700	1_93152635_C_T_b37	T	C	ENSG00000067208	EVI5
	rs11852059	14_52306091_A_C_b37	C	A	ENSG00000139926	FRMD6
	rs11852059	14_52306091_A_C_b37	C	A	ENSG00000186469	GNG2
	rs11919880	3_32962051_A_G_b37	A	G	ENSG00000183813	CCR4
	rs11919880	3_32962051_A_G_b37	A	G	ENSG00000206557	TRIM71
	rs12133753	1_92222089_C_T_b37	C	T	ENSG00000069702	TGFBR3
	rs12147246	14_103265844_A_G_b37	A	G	ENSG00000131323	TRAF3
	rs12211604	6_7100029_G_A_b37	G	A	ENSG00000112799	LY86
	rs12211604	6_7100029_G_A_b37	G	A	ENSG00000124782	RREB1
	rs12365699	11_118743286_G_A_b37	G	A	ENSG00000160683	CXCR5
	rs12365699	11_118743286_G_A_b37	G	A	ENSG00000110367	DDX6
	rs12434551	14_69253364_A_T_b37	A	T	ENSG00000182185	RAD51B
	rs12434551	14_69253364_A_T_b37	A	T	ENSG00000185650	ZFP36L1
	rs12478539	2_43355324_G_C_b37	G	C	ENSG00000152518	ZFP36L2
	rs1250551	10_81059335_G_T_b37	T	G	ENSG00000108175	ZMIZ1
	rs12588969	14_103230758_G_C_b37	G	C	ENSG00000089902	RCOR1
	rs12588969	14_103230758_G_C_b37	G	C	ENSG00000131323	TRAF3
	rs12609500	19_11173928_C_T_b37	C	T	ENSG00000127616	SMARCA4
	rs12614091	2_204632861_A_T_b37	A	T	ENSG00000178562	CD28
	rs12622670	2_68646536_C_T_b37	T	C	ENSG00000204923	FBXO48
	rs12622670	2_68646536_C_T_b37	T	C	ENSG00000115956	PLEK
	rs12722559	10_6070273_C_A_b37	C	A	ENSG00000134460	IL2RA
	rs12925972	16_79111297_T_C_b37	C	T	ENSG00000186153	WWOX
	rs12971909	19_4466466_G_A_b37	A	G	ENSG00000167674	HDGFRP2
	rs12971909	19_4466466_G_A_b37	A	G	ENSG00000167671	UBXN6
	rs13066789	3_187987624_C_T_b37	C	T	ENSG00000145012	LPP
	rs13136820	4_40307564_C_T_b37	C	T	ENSG00000168421	RHOH
	rs1323292	1_192541021_G_A_b37	A	G	ENSG00000090104	RGS1
	rs13327021	3_27783015_C_T_b37	T	C	ENSG00000187118	CMC1
	rs13327021	3_27783015_C_T_b37	T	C	ENSG00000163508	EOMES
	rs13385171	2_65661843_T_C_b37	C	T	ENSG00000198369	SPRED2
	rs13414105	2_30472442_C_A_b37	C	A	ENSG00000213626	LBH
	rs1365120	11_36438075_C_T_b37	C	T	ENSG00000135362	PRR5L
	rs137955	22_40291807_T_C_b37	T	C	ENSG00000176177	ENTHD1
	rs137955	22_40291807_T_C_b37	T	C	ENSG00000100351	GRAP2
	rs138433213	3_112693983_T_G_b37	T	G	ENSG00000163606	CD200R1
	rs1399180	10_8098719_T_C_b37	C	T	ENSG00000107485	GATA3
	rs140522	22_50971266_T_C_b37	T	C	ENSG00000177989	ODF3B
	rs1415069	1_93426869_G_C_b37	G	C	ENSG00000154511	FAM69A
	rs146566517	16_11353879_C_T_b37	T	C	ENSG00000185338	SOCS1
	rs1465697	19_49837246_C_T_b37	T	C	ENSG00000104894	CD37
	rs1465697	19_49837246_C_T_b37	T	C	ENSG00000063127	SLC6A16
	rs149114341	11_118783424_G_A_b37	G	A	ENSG00000186174	BCL9L
	rs149114341	11_118783424_G_A_b37	G	A	ENSG00000110375	UPK2
	rs17051321	4_122119449_C_T_b37	T	C	ENSG00000050730	TNIP3
	rs1738074	6_159465977_T_C_b37	C	T	ENSG00000164691	TAGAP
	rs17724508	16_79350204_T_C_b37	T	C	ENSG00000186153	WWOX
	rs17741873	10_75653800_G_T_b37	G	T	ENSG00000222047	C10orf55
	rs17741873	10_75653800_G_T_b37	G	T	ENSG00000148660	CAMK2G
	rs17780048	6_138179146_C_T_b37	C	T	ENSG00000237499	LOC100130476
	rs1800693	12_6440009_T_C_b37	C	T	ENSG00000067182	TNFRSF1A
	rs1801133	1_11856378_G_A_b37	G	A	ENSG00000177000	MTHFR
	rs198398	1_11883342_T_C_b37	C	T	ENSG00000011021	CLCN6
	rs2084007	5_133891282_C_T_b37	C	T	ENSG00000043143	JADE2
	rs2150879	17_57859210_G_A_b37	G	A	ENSG00000062716	VMP1
	rs2269434	11_47360412_T_C_b37	C	T	ENSG00000134571	MYBPC3
	rs2286974	16_11114512_A_G_b37	A	G	ENSG00000038532	CLEC16A
	rs2289746	3_105455955_T_C_b37	C	T	ENSG00000114423	CBLB
	rs2317231	1_157686337_G_T_b37	G	T	ENSG00000132704	FCRL2
	rs2317231	1_157686337_G_T_b37	G	T	ENSG00000160856	FCRL3
	rs2327586	6_135495226_C_T_b37	T	C	ENSG00000112339	HBS1L
	rs2327586	6_135495226_C_T_b37	T	C	ENSG00000118513	MYB
	rs2331964	3_121542898_T_C_b37	C	T	ENSG00000173226	IQCB1
	rs2364485	12_6514963_C_A_b37	A	C	ENSG00000215039	CD27-AS1
	rs2364485	12_6514963_C_A_b37	A	C	ENSG00000111321	LTBR
	rs244656	5_133449827_T_A_b37	A	T	ENSG00000081059	TCF7
	rs2469434	18_67544046_T_C_b37	C	T	ENSG00000150637	CD226
	rs249677	5_141539339_C_A_b37	A	C	ENSG00000131507	NDFIP1
	rs249677	5_141539339_C_A_b37	A	C	ENSG00000187678	SPRY4
	rs2546890	5_158759900_A_G_b37	A	G	ENSG00000249738	LOC285626
	rs2585447	20_52744437_T_C_b37	C	T	ENSG00000064787	BCAS1
	rs2590438	3_187565968_T_G_b37	G	T	ENSG00000113916	BCL6
	rs2705616	4_87862396_C_G_b37	C	G	ENSG00000172493	AFF1
	rs2726479	4_106255589_T_C_b37	C	T	ENSG00000138777	PPA2
	rs2726479	4_106255589_T_C_b37	C	T	ENSG00000168769	TET2
	rs28703878	8_79417222_A_G_b37	G	A	ENSG00000171033	PKIA
	rs28834106	19_10592144_T_C_b37	T	C	ENSG00000079999	KEAP1
	rs28834106	19_10592144_T_C_b37	T	C	ENSG00000065989	PDE4A
	rs2986736	1_6512547_T_C_b37	C	T	ENSG00000187017	ESPN
	rs3184504	12_111884608_T_C_b37	T	C	ENSG00000111252	SH2B3
	rs32658	5_118703662_G_T_b37	T	G	ENSG00000145779	TNFAIP8
	rs34026809	11_118480695_G_C_b37	G	C	ENSG00000019144	PHLDB1
	rs34536443	19_10463118_G_C_b37	G	C	ENSG00000105397	TYK2
	rs34681760	5_6712834_T_C_b37	C	T	ENSG00000112941	PAPD7
	rs34695601	14_76014298_T_C_b37	T	C	ENSG00000156127	BATF
	rs34947566	16_11412926_C_A_b37	C	A	ENSG00000175643	RMI2
	rs354033	7_149289464_G_A_b37	G	A	ENSG00000133624	ZNF767P
	rs35486093	1_85729820_A_G_b37	G	A	ENSG00000142867	BCL10
	rs35486093	1_85729820_A_G_b37	G	A	ENSG00000162642	C1orf52
	rs35540610	2_231121829_T_C_b37	C	T	ENSG00000079263	SP140
	rs35703946	16_86021505_G_A_b37	G	A	ENSG00000140968	IRF8
	rs3737798	1_160389984_A_G_b37	A	G	ENSG00000162738	VANGL2
	rs3809627	16_30103160_C_A_b37	C	A	ENSG00000149922	TBX6
	rs405343	16_1067832_G_T_b37	T	G	ENSG00000005513	SOX8
	rs4262739	11_128421175_G_A_b37	G	A	ENSG00000134954	ETS1
	rs438613	3_28072086_T_C_b37	C	T	ENSG00000187118	CMC1
	rs438613	3_28072086_T_C_b37	C	T	ENSG00000163508	EOMES
	rs4409785	11_95311422_T_C_b37	C	T	ENSG00000077458	FAM76B
	rs4728142	7_128573967_G_A_b37	A	G	ENSG00000128604	IRF5
	rs4728142	7_128573967_G_A_b37	A	G	ENSG00000135253	KCP
	rs4796224	17_34842521_A_G_b37	G	A	ENSG00000108278	ZNHIT3
	rs4808760	19_18301979_C_G_b37	C	G	ENSG00000216490	IFI30
	rs4808760	19_18301979_C_G_b37	C	G	ENSG00000254858	MPV17L2
	rs4812772	20_42579051_T_C_b37	C	T	ENSG00000124191	TOX2
	rs483180	1_120267505_C_G_b37	C	G	ENSG00000092621	PHGDH
	rs4939490	11_60793651_C_G_b37	G	C	ENSG00000110448	CD5
	rs4939490	11_60793651_C_G_b37	G	C	ENSG00000013725	CD6
	rs4940730	18_56269737_A_G_b37	A	G	ENSG00000198796	ALPK2
	rs531612	11_65705432_C_T_b37	T	C	ENSG00000175550	DRAP1
	rs55858457	7_2443302_T_G_b37	T	G	ENSG00000136213	CHST12
	rs56095240	11_95421830_T_A_b37	A	T	ENSG00000077458	FAM76B
	rs57116599	2_112770799_G_A_b37	G	A	ENSG00000153208	MERTK
	rs5756405	22_37310954_A_G_b37	A	G	ENSG00000100368	CSF2RB
	rs58166386	19_16559421_A_G_b37	G	A	ENSG00000127527	EPS15L1
	rs58394161	1_92939959_T_C_b37	C	T	ENSG00000162676	GFI1
	rs59655222	1_200875897_T_C_b37	T	C	ENSG00000163362	C1orf106
	rs6020055	20_48422095_A_G_b37	A	G	ENSG00000158470	B4GALT5
	rs6020055	20_48422095_A_G_b37	A	G	ENSG00000197818	SLC9A8
	rs6032662	20_44734310_C_T_b37	C	T	ENSG00000101017	CD40
	rs6032662	20_44734310_C_T_b37	C	T	ENSG00000124160	NCOA5
	rs60600003	7_37382465_T_G_b37	G	T	ENSG00000155849	ELMO1
	rs61708525	12_94661453_A_G_b37	G	A	ENSG00000136040	PLXNC1
	rs61863928	10_64449549_G_T_b37	G	T	ENSG00000181915	ADO
	rs61863928	10_64449549_G_T_b37	G	T	ENSG00000138311	ZNF365
	rs61884005	11_14402930_C_G_b37	C	G	ENSG00000129083	COPB1
	rs62013236	15_79247482_C_T_b37	C	T	ENSG00000103811	CTSH
	rs62013236	15_79247482_C_T_b37	C	T	ENSG00000058335	RASGRF1
	rs62420820	6_137438057_G_A_b37	A	G	ENSG00000164485	IL22RA2
	rs631204	6_137959455_C_A_b37	A	C	ENSG00000230533	LOC102723649
	rs6427540	1_160634588_C_T_b37	C	T	ENSG00000117091	CD48
	rs6427540	1_160634588_C_T_b37	C	T	ENSG00000117090	SLAMF1
	rs6496663	15_90887584_A_C_b37	C	A	ENSG00000238244	GABARAPL3
	rs6496663	15_90887584_A_C_b37	C	A	ENSG00000182768	NGRN
	rs6498163	16_11213951_C_T_b37	C	T	ENSG00000038532	CLEC16A
	rs6533052	4_103911781_G_A_b37	A	G	ENSG00000164037	SLC9B1
	rs6589706	11_118747813_A_G_b37	A	G	ENSG00000160683	CXCR5
	rs6589706	11_118747813_A_G_b37	A	G	ENSG00000110367	DDX6
	rs6589939	11_122518525_A_G_b37	G	A	ENSG00000154127	UBASH3B
	rs6670198	1_2520527_T_C_b37	T	C	ENSG00000157870	FAM213B
	rs6672420	1_25291010_A_T_b37	A	T	ENSG00000020633	RUNX3
	rs67111717	5_176790162_A_G_b37	G	A	ENSG00000169220	RGS14
	rs6738544	2_191989356_A_C_b37	C	A	ENSG00000138378	STAT4
	rs6742	20_62374441_T_C_b37	C	T	ENSG00000125520	SLC2A4RG
	rs6789653	3_141150990_G_A_b37	G	A	ENSG00000177311	ZBTB38
	rs6837324	4_48127262_A_G_b37	G	A	ENSG00000074966	TXK
	rs6880809	5_40429250_A_T_b37	T	A	ENSG00000171522	PTGER4
	rs6911131	6_143865221_A_G_b37	G	A	ENSG00000001036	FUCA2
	rs6990534	8_128814091_A_G_b37	G	A	ENSG00000249859	PVT1
	rs701006	12_58106836_A_G_b37	G	A	ENSG00000135506	OS9
	rs71252597	2_112492986_T_C_b37	C	T	ENSG00000153107	ANAPC1
	rs71252597	2_112492986_T_C_b37	C	T	ENSG00000172965	MIR4435-1HG
	rs719316	6_16672760_C_T_b37	T	C	ENSG00000124788	ATXN1
	rs7222450	17_43407670_G_A_b37	A	G	ENSG00000159314	ARHGAP27
	rs7222450	17_43407670_G_A_b37	A	G	ENSG00000006062	MAP3K14
	rs7260482	19_45143942_A_C_b37	C	A	ENSG00000073008	PVR
	rs72922276	1_65429319_G_A_b37	G	A	ENSG00000162434	JAK1
	rs72928038	6_90976768_G_A_b37	A	G	ENSG00000112182	BACH2
	rs72989863	4_164493807_G_A_b37	G	A	ENSG00000145416	MARCH1
	rs73414214	7_105706462_C_A_b37	C	A	ENSG00000128536	CDHR3
	rs73414214	7_105706462_C_A_b37	C	A	ENSG00000008282	SYPL1
	rs735542	8_128175696_G_A_b37	A	G	ENSG00000224722	PRNCR1
	rs74449127	1_101290432_A_G_b37	A	G	ENSG00000162694	EXTL2
	rs74449127	1_101290432_A_G_b37	A	G	ENSG00000162692	VCAM1
	rs75191738	6_130348257_C_T_b37	T	C	ENSG00000198945	L3MBTL3
	rs75937181	3_121783015_T_G_b37	T	G	ENSG00000114013	CD86
	rs760517	22_37258986_C_T_b37	C	T	ENSG00000100365	NCF4
	rs7855251	9_100868189_T_C_b37	T	C	ENSG00000106785	TRIM14
	rs78727559	8_95851818_T_G_b37	G	T	ENSG00000164941	INTS8
	rs7975763	12_123604053_C_T_b37	T	C	ENSG00000051825	MPHOSPH9
	rs7975763	12_123604053_C_T_b37	T	C	ENSG00000090975	PITPNM2
	rs7977720	12_9866349_C_T_b37	T	C	ENSG00000069493	CLEC2D
	rs7977720	12_9866349_C_T_b37	T	C	ENSG00000184293	CLECL1
	rs79979643	1_32738415_G_A_b37	A	G	ENSG00000182866	LCK
	rs802730	6_128280104_T_C_b37	T	C	ENSG00000152894	PTPRK
	rs802730	6_128280104_T_C_b37	T	C	ENSG00000172673	THEMIS
	rs8062446	16_57077094_C_T_b37	T	C	ENSG00000140853	NLRC5
	rs883871	17_38252660_G_A_b37	A	G	ENSG00000126368	NR1D1
	rs9308424	1_212877776_G_A_b37	G	A	ENSG00000123685	BATF3
	rs9308424	1_212877776_G_A_b37	G	A	ENSG00000117697	NSL1
	rs9568402	13_50961957_A_T_b37	T	A	ENSG00000176124	DLEU1
	rs9591325	13_50811220_T_C_b37	T	C	ENSG00000176124	DLEU1
	rs9610458	22_22205353_C_T_b37	T	C	ENSG00000100030	MAPK1
	rs962052	2_151644203_C_T_b37	C	T	ENSG00000184898	RBM43
	rs9808753	21_34787312_A_G_b37	G	A	ENSG00000159128	IFNGR2
	rs983494	1_160703965_G_A_b37	G	A	ENSG00000117091	CD48
	rs983494	1_160703965_G_A_b37	G	A	ENSG00000026751	SLAMF7
	rs9843355	3_119228508_G_A_b37	G	A	ENSG00000113845	TIMMDC1
	rs9878602	3_71535338_T_G_b37	T	G	ENSG00000114861	FOXP1
	rs9900529	17_73335776_C_G_b37	C	G	ENSG00000177885	GRB2
	rs9909593	17_37970149_A_G_b37	G	A	ENSG00000161405	IKZF3
	rs9955954	18_56348044_A_G_b37	A	G	ENSG00000172175	MALT1
	rs9992763	4_109058718_G_T_b37	G	T	ENSG00000138795	LEF1

## Sheet: Supplementary Table 2
	Supplementary Table 2: Serum-free Medium (SFM) Preparation
	Component	Amount
	Glutamine 200mM	1ml
	HEPES 1m	1ml
	2-Mercaptoethanol (1000x; 17.5uL in 5ml X vivo-15, filtered)	100µl
	35 % BSA	571µL
	X-vivo 15	to 100 ml

## Sheet: Supplementary Table 3
	Supplementary Table 3: Gene Expression Probes
	Gene	Taqman Probe/Assay ID (Thermofisher)
	TRAF3	Hs00936781_m1
	RCOR1	Hs00209493_m1
	CD40	Hs01002915_g1
	CLECL1	Hs00416849_m1
	TBX6	Hs00991117_g1
	ZC3HAV1	Hs00912661_m1
	ADCY3	Hs01086502_m1
	IRF5	Hs00158114_m1
	RPL30	Hs00265497_m1

## Sheet: Supplementary Table 4
	Supplementary Table 4: Primer pairs
	Gene	Forward Primer (5’-3’)	Reverse Primer (5’-3’)
	EBNA2	GGTTGCTGGAGAGGGCAAGG	GCCCAGAGGCTCCCATTCTC
	LMP1	ATGGAACGCGACCTTGAGAG	CCAAGGTACAATGCCTGTCC
	RPL30	GCTGGAGTCGATCAACTCTAGG	CCAATTTCGCTTTGCCTTGTC
	Single copy gene (TTR)	TTGTTTCGCTCCAGATTTCTAA	GCAGATGATGTGAGCCTCTCTC

## Sheet: Supplementary Table 5
		Supplementary Table 5: Genotyping Probes
		SNP ID (associated gene of interest)	Cat number (Taqman, Thermofisher)
		rs12588969 (TRAF3/RCOR1)	C_2120911_10
		rs1883832 (CD40)	C_11655919_20
		rs7977720 (CLECL1)	C_189571046_10
		rs3809627 (TBX6)	C_2114890_20
		rs9909593 IKZF3	C_9272018_10
		rs4728142 IRF5	C_2691222_10
		rs10271373 ZC3HAV1	C_1464338_10
		rs4665719* (proxy for rs11125803, ADCY3)	C_27880941_10

## Sheet: Supplementary Table 6
	Supplementary Table 6: The 73 MS risk SNP:gene pair eQTLs in the female and male LCLs separately and both together using 373 European LCLs from Geuvadis dataset.
				Common in Male and Female separately and together (All)
				Male + Female		Male		Female
	MS risk SNP	Gene ID	Gene name	Beta	p value	Beta	p value	Beta	p value
	rs4796224	ENSG00000108278	ZNHIT3	2.83842	1.39152e-40	2.99852	1.22331e-25	2.68499	1.46751e-17
	rs3809627	ENSG00000149922	TBX6	0.117264	1.47065e-23	0.096651	7.73478e-11	0.140848	1.4031e-14
	rs4728142	ENSG00000128604	IRF5	11.0642	7.13259e-17	9.7039	1.71127e-06	12.3155	1.99739e-12
	rs2084007	ENSG00000043143	JADE2	1.60132	2.6957e-13	1.73201	4.67132e-07	1.47986	8.34326e-08
	rs1077667	ENSG00000125735	TNFSF14	-1.19839	2.28314e-10	-1.55808	6.42691e-07	-0.92746	6.81368e-05
	rs12588969	ENSG00000131323	TRAF3	-2.90794	1.09543e-09	-2.81845	3.71249e-05	-2.98835	8.31404e-06
	rs354033	ENSG00000133624	ZNF767	0.352745	7.07323e-09	0.319175	9.99719e-05	0.39262	1.77996e-05
	rs983494	ENSG00000026751	SLAMF7	18.1095	1.08523e-08	15.6463	0.000161352	21.2989	1.33376e-05
	rs2317231	ENSG00000160856	FCRL3	-0.29761	5.47203e-08	-0.18058	0.00904167	-0.396336	1.72281e-06
	rs10936602	ENSG00000188306	LRRIQ4	-0.0169655	3.62977e-07	-0.0163533	0.00276493	-0.0175302	1.48034e-05
	rs5756405	ENSG00000100368	CSF2RB	-1.16896	3.79845e-07	-1.00893	0.00314588	-1.25837	5.16088e-05
	rs2331964	ENSG00000173226	IQCB1	1.31259	7.64693e-07	0.941448	0.0279504	1.72302	6.89331e-08
	rs1415069	ENSG00000154511	FAM69A	0.398252	4.64002e-06	0.384542	0.000303728	0.422252	0.00223677
	rs1465697	ENSG00000104894	CD37	-9.14157	8.95602e-06	-11.5447	4.24512e-05	-7.70184	0.00968679
	rs244656	ENSG00000081059	TCF7	4.58191	4.45898e-05	5.7526	0.00071541	3.70268	0.0138025
	rs6533052	ENSG00000164037	SLC9B1	0.0515601	7.35313e-05	0.0400799	0.0459917	0.0623873	0.000236646
	rs35540610	ENSG00000079263	SP140	-3.93504	9.94161e-05	-3.41514	0.0259194	-4.49942	0.000849963
	rs34947566	ENSG00000175643	RMI2	2.20904	0.000252786	2.70521	0.0104504	2.31216	0.00164407
	rs28834106	ENSG00000065989	PDE4A	-0.736761	0.000332654	-0.702042	0.0111439	-0.804745	0.00887629
	rs140522	ENSG00000177989	ODF3B	-1.60049	0.000433835	-1.59734	0.0211791	-1.54401	0.0102607
	rs58394161	ENSG00000162676	GFI1	0.355261	0.000509099	0.373495	0.013113	0.345799	0.0136932
	rs11542663	ENSG00000111875	ASF1A	-0.407936	0.00098948	-0.385312	0.00996814	-0.407472	0.0313579
				Common in All and Female
				Male + Female		Male		Female
	MS risk SNP	Gene ID	Gene name	Beta	p value	Beta	p value	Beta	p value
	rs61863928	ENSG00000181915	ADO	0.524015	0.00041762	0.256738	0.208628	0.78089	0.000283501
	rs2364485	ENSG00000111321	LTBR	-0.74217	0.000452453	-0.567511	0.0889253	-0.876705	0.00129195
	rs735542	ENSG00000224722	PRNCR1	-0.600017	0.000543647	-0.407915	0.0971925	-0.766125	0.00181252
	rs249677	ENSG00000131507	NDFIP1	0.147745	0.00121799	0.108919	0.0845754	0.193404	0.00328009
	rs12609500	ENSG00000127616	SMARCA4	-0.747765	0.00124805	-0.365597	0.249212	-1.01589	0.00200478
	rs7977720	ENSG00000184293	CLECL1	2.58986	0.00142701	2.48384	0.0642762	2.77486	0.00568136
	rs62013236	ENSG00000103811	CTSH	24.0005	0.00148936	22.7962	0.070767	25.1077	0.00480147
	rs2469434	ENSG00000150637	CD226	-2.37284	0.00194496	-1.16839	0.300603	-3.51132	0.000749916
	rs12588969	ENSG00000089902	RCOR1	-0.161077	0.00240075	-0.0980236	0.215778	-0.217878	0.00234052
	rs12622670	ENSG00000115956	PLEK	-5.90656	0.00400673	-5.89953	0.0559627	-6.20097	0.0199769
	rs67111717	ENSG00000169220	RGS14	2.49579	0.00450623	1.76667	0.160268	3.40751	0.00588234
	rs11083862	ENSG00000142230	SAE1	1.27202	0.00691945	1.19297	0.0838755	1.33258	0.0403128
	rs10801908	ENSG00000116815	CD58	-2.65367	0.00817371	-1.6049	0.250903	-3.87422	0.0078029
	rs116899835	ENSG00000258867	LINC01146	-0.0630495	0.00863729	-0.0521569	0.0997726	-0.0801993	0.0311382
	rs9900529	ENSG00000177885	GRB2	2.0205	0.0105228	0.62029	0.591491	3.16567	0.00324851
	rs7260482	ENSG00000073008	PVR	0.0836581	0.012103	0.0457803	0.329518	0.11337	0.0159895
	rs60600003	ENSG00000155849	ELMO1	-4.2955	0.0130216	-2.71633	0.25572	-5.33828	0.0284894
	rs28834106	ENSG00000079999	KEAP1	-0.326554	0.0152262	-0.221843	0.206275	-0.454021	0.0279626
	rs6589939	ENSG00000154127	UBASH3B	0.165687	0.0362246	0.0771352	0.512585	0.241367	0.0259626
				Common in All and Male
				Male + Female		Male		Female
	MS risk SNP	Gene ID	Gene name	Beta	p value	Beta	p value	Beta	p value
	rs4808760	ENSG00000254858	MPV17L2	-0.537321	0.0002738	-0.818816	0.000112161	-0.244101	0.236312
	rs9909593	ENSG00000161405	IKZF3	0.924026	0.000321793	1.52426	7.61798e-05	0.36981	0.281473
	rs438613	ENSG00000163508	EOMES	-0.199222	0.00060763	-0.256785	2.87277e-05	-0.14003	0.151179
	rs11125803	ENSG00000138031	ADCY3	-3.00984	0.00448281	-4.39468	0.00913024	-1.97164	0.141964
	rs1087056	ENSG00000183621	ZNF438	0.0739934	0.00563726	0.105149	0.00992757	0.0496679	0.164861
	rs701006	ENSG00000135506	OS9	2.36367	0.00642018	4.65667	0.000687021	0.216191	0.843509
	rs1801133	ENSG00000177000	MTHFR	0.220247	0.0139629	0.401018	0.000834162	0.0659854	0.616135
	rs28703878	ENSG00000171033	PKIA	-0.184159	0.0206284	-0.232509	0.0438834	-0.131396	0.23298
	rs1076928	ENSG00000010030	ETV7	-0.29229	0.0211975	-0.376186	0.0158841	-0.212435	0.286252
				eQTL in All only
				Male + Female		Male		Female
	MS risk SNP	Gene ID	Gene name	Beta	p value	Beta	p value	Beta	p value
	rs9808753	ENSG00000159128	IFNGR2	2.60579	0.0103874	1.37625	0.156552	1.06539	0.168895
	rs11256593	ENSG00000134460	IL2RA	-0.75773	0.0201978	-0.727203	0.0535848	-0.364344	0.297766
	rs9308424	ENSG00000117697	NSL1	-0.26044	0.0203217	0.452276	0.233327	0.729565	0.103021
	rs12133753	ENSG00000069702	TGFBR3	-5.76408	0.0208236	0.182319	0.144673	0.156251	0.188082
	rs6032662	ENSG00000124160	NCOA5	5.91456	0.0241901	-0.455628	0.155926	-0.465914	0.11448
	rs9955954	ENSG00000172175	MALT1	-0.461084	0.0334091	-0.821788	0.0827991	-0.693151	0.125389
	rs35703946	ENSG00000140968	IRF8	-0.534351	0.0361432	7.36194	0.0792481	4.3048	0.193131
	rs32658	ENSG00000145779	TNFAIP8	0.595226	0.0402398	2.83631	0.0533451	2.39196	0.0923019
	rs6427540	ENSG00000117090	SLAMF1	1.23876	0.0410133	-7.06585	0.0619486	-4.90466	0.134332
	rs12925972	ENSG00000186153	WWOX	0.290498	0.0465106	-0.264947	0.114876	-0.258515	0.0861153
	rs802730	ENSG00000152894	PTPRK	0.168737	0.0489941	0.391027	0.0809305	0.197384	0.301648
				eQTL in Female only
				Male + Female		Male		Female
	MS risk SNP	Gene ID	Gene name	Beta	p value	Beta	p value	Beta	p value
	rs6990534	ENSG00000249859	PVT1	-0.605775	0.121459	0.131018	0.809061	-1.22398	0.0281872
	rs983494	ENSG00000117091	CD48	11.4636	0.0719404	4.18074	0.669141	20.2063	0.0156492
	rs10936602	ENSG00000171757	LRRC34	0.091495	0.0651195	0.0516962	0.506551	0.125654	0.0481036
	rs72989863	ENSG00000145416	44256	0.228275	0.124779	-0.0333352	0.867394	0.447167	0.0430651
	rs7977720	ENSG00000069493	CLEC2D	-1.39822	0.531873	3.69334	0.313555	-5.80616	0.0361442
	rs2150879	ENSG00000062716	VMP1	0.603319	0.117183	-0.361739	0.521323	1.29015	0.0139529
	rs75937181	ENSG00000114013	CD86	2.4604	0.0549373	0.905198	0.63645	4.25172	0.012864
				eQTL in Male only
				Male + Female		Male		Female
	MS risk SNP	Gene ID	Gene name	Beta	p value	Beta	p value	Beta	p value
	rs883871	ENSG00000126368	NR1D1	-0.0682221	0.137489	-0.14282	0.0309751	0.00163199	0.979656
	rs13136820	ENSG00000168421	RHOH	1.21486	0.140221	2.95492	0.00287252	-0.561583	0.667828
	rs2327586	ENSG00000118513	MYB	0.049546	0.862508	0.809922	0.0085555	-0.657286	0.160443
	rs4808760	ENSG00000216490	IFI30	-9.11362	0.0675117	-18.5598	0.0106621	1.77137	0.785685
	rs11578655	ENSG00000162695	SLC30A7	0.225635	0.0694808	0.517619	0.0114921	0.0206624	0.887734
	rs10230723	ENSG00000185811	IKZF1	0.972411	0.181056	2.17043	0.029674	-0.215673	0.837091

## Sheet: Supplementary Table 7
	Supplementary Table 7: The correlation between Estrogen receptor 2 (ESR2), Estrogen receptor 1 (ESR1) and Androgen receptor (AR) expression level and marker of EBV latency III (EBNA2 and EBV DNA copy number level).
	Female + Male, LCLs are grouped to include both male and female LCLs; Male, male LCLs; Female, female LCLs. The correlations were calculated using Spearman's rank correlation coefficient.
	Note: progesterone receptor (NR3C3) was undetected.
	Sex hormone receptor	EBV element	rho	P value	Gender
	AR	DNA	0.0353263	0.463438	Male + Female
			0.0714737	0.278293	Female
			-0.0137195	0.846721	Male
		EBNA2	-0.114471	0.0138209	Male + Female
			-0.143402	0.0244899	Female
			-0.0713108	0.296811	Male
		LMP1	-0.175763	0.000146313	Male + Female
			-0.180887	0.00442493	Female
			-0.169182	0.0127743	Male
	ESR1	DNA	0.0692089	0.150518	Male + Female
			-0.00413232	0.950084	Female
			0.149381	0.0343005	Male
		EBNA2	0.00832973	0.858284	Male + Female
			0.070908	0.267914	Female
			-0.0659439	0.334745	Male
		LMP1	0.033603	0.471207	Male + Female
			0.0445014	0.487202	Female
			0.029449	0.66691	Male
	ESR2	DNA	0.175467	0.000243325	Male + Female
			0.199921	0.00221633	Female
			0.150648	0.032787	Male
		EBNA2	-0.149292	0.00128969	Male + Female
			-0.213213	0.000763011	Female
			-0.0667572	0.328805	Male
		LMP1	-0.200822	1.36632e-05	Male + Female
			-0.218677	0.00055183	Female
			-0.174335	0.0102578	Male
	Note: NR3C3 undetected

## Sheet: Supplementary Table 8
	Supplementary Table 8: The correlation of selected MS risk genes with Estrogen receptor 2 (ESR2) and the EBV latency III markers EBNA2 and EBV DNA copy number (DNA) of donor matched LCLs from the Geuvadis dataset.
	Female + Male, LCLs are grouped to include both male and female LCLs; Male, male LCLs; Female, female LCLs. The correlations were calculated using Spearman's rank correlation coefficient.
	MS risk genes	ESR2 and EBV element	rho	P value	Gender
	ADCY3	DNA	0.00955886	0.842782	Male + Female
			0.0446819	0.498256	Female
			-0.0334646	0.637201	Male
		EBNA2	-0.0349602	0.453475	Male + Female
			-0.0968109	0.129964	Female
			0.0415009	0.544078	Male
		ESR2	0.165986	0.00033974	Male + Female
			0.101453	0.112462	Female
			0.238719	0.000401048	Male
	CD40	DNA	-0.160623	0.00079508	Male + Female
	CD40		-0.169111	0.00986519	Female
	CD40		-0.153726	0.029345	Male
	CD40	EBNA2	0.211031	4.75564e-06	Male + Female
	CD40		0.189141	0.00289773	Female
	CD40		0.236804	0.000447853	Male
	CD40	ESR2	-0.205019	8.9104e-06	Male + Female
	CD40		-0.176225	0.00557762	Female
	CD40		-0.235526	0.000481839	Male
	CLECL1	DNA	0.0185095	0.700922	Male + Female
	CLECL1		-0.0184119	0.780283	Female
	CLECL1		0.0653081	0.356992	Male
	CLECL1	EBNA2	-0.0777418	0.095118	Male + Female
	CLECL1		-0.00366972	0.954335	Female
	CLECL1		-0.157835	0.0202979	Male
	CLECL1	ESR2	0.0475313	0.307986	Male + Female
	CLECL1		0.0752359	0.23972	Female
	CLECL1		0.0195394	0.775238	Male
	IKZF3	DNA	0.0774199	0.107668	Male + Female
	IKZF3		0.0957756	0.14587	Female
	IKZF3		0.0612184	0.387963	Male
	IKZF3	EBNA2	-0.0154199	0.740977	Male + Female
	IKZF3		-0.0970979	0.128824	Female
	IKZF3		0.0761346	0.265249	Male
	IKZF3	ESR2	-0.0535642	0.250546	Male + Female
	IKZF3		-0.0713449	0.264969	Female
	IKZF3		-0.0384846	0.573753	Male
	IRF5	DNA	0.067648	0.159961	Male + Female
	IRF5		0.0791483	0.22978	Female
	IRF5		0.0436922	0.537977	Male
	IRF5	EBNA2	-0.0879935	0.0587723	Male + Female
	IRF5		-0.110113	0.0847976	Female
	IRF5		-0.0548328	0.422668	Male
	IRF5	ESR2	-0.0106334	0.81969	Male + Female
	IRF5		0.025788	0.687334	Female
	IRF5		-0.0525524	0.442244	Male
	RCOR1	DNA	-0.0528462	0.272533	Male + Female
	RCOR1		0.0324646	0.622758	Female
	RCOR1		-0.139546	0.0481843	Male
	RCOR1	EBNA2	0.0236004	0.612879	Male + Female
	RCOR1		-0.0118612	0.853155	Female
	RCOR1		0.0682886	0.317806	Male
	RCOR1	ESR2	0.0864906	0.0632413	Male + Female
	RCOR1		0.050547	0.429957	Female
	RCOR1		0.125486	0.0656444	Male
	TBX6	DNA	-0.0157991	0.743041	Male + Female
	TBX6		-0.0244124	0.711468	Female
	TBX6		-0.00460027	0.948322	Male
	TBX6	EBNA2	0.0668087	0.151655	Male + Female
	TBX6		0.0795284	0.213879	Female
	TBX6		0.0551615	0.419888	Male
	TBX6	ESR2	0.0324099	0.487105	Male + Female
	TBX6		0.00373985	0.953463	Female
	TBX6		0.0702568	0.304025	Male
	TRAF3	DNA	0.0487012	0.31198	Male + Female
	TRAF3		0.075484	0.252142	Female
	TRAF3		0.0114031	0.872358	Male
	TRAF3	EBNA2	-0.145575	0.00170535	Male + Female
	TRAF3		-0.187341	0.00318263	Female
	TRAF3		-0.0877732	0.198794	Male
	TRAF3	ESR2	0.127831	0.00593258	Male + Female
	TRAF3		0.158119	0.0130279	Female
	TRAF3		0.0941902	0.167789	Male
	ZC3HAV1	DNA	-0.0319322	0.507513	Male + Female
	ZC3HAV1		0.00061216	0.992601	Female
	ZC3HAV1		-0.0646535	0.361843	Male
	ZC3HAV1	EBNA2	0.0372943	0.423874	Male + Female
	ZC3HAV1		-0.0556472	0.384836	Female
	ZC3HAV1		0.131557	0.0535247	Male
	ZC3HAV1	ESR2	-0.0541225	0.245634	Male + Female
	ZC3HAV1		-0.0629753	0.325275	Female
	ZC3HAV1		-0.0412913	0.546115	Male

## Sheet: Supplementary Table 9
	Supplementary Table 9: Effect of serum depletion and estradiol treatment of LCLs on the expression of nine MS risk genes. Female + Male, LCLs are grouped to include both male and female LCLs; Male, male LCLs; Female, female LCLs.
	Fold change was calculated based on the changes in the expression level in serum-free medium compared to serum-containing medium, or estradiol treated versus serum-free medium. Fold change equal to one means no change.
	Wilcoxon matched-pairs signed rank test performed (two-tailed). Wilcoxon matched-pairs signed rank test performed (two-tailed).
			Male + Female		Male		Female
	Gene	Experiment	Fold Change	P value	Fold Change	P value	Fold Change	P value
	TRAF3	SFM vs SCM	0.882662	0.2634	0.792017	0.1571	1.02217	0.7983
	RCOR	SFM vs SCM	0.77449	0.1922	0.618919	0.0546	0.948788	0.6507
	CLECL1	SFM vs SCM	0.823771	0.0822	0.758703	0.0319	0.884302	0.7086
	CD40	SFM vs SCM	0.701555	0.0002	0.570447	0.0001	0.903548	0.2101
	IKZF3	SFM vs SCM	0.701152	0.0602	0.576703	0.0263	0.857736	0.8288
	ADCY	SFM vs SCM	0.679596	0.046	0.576888	0.029	0.887562	0.953
	ZC3HAV1	SFM vs SCM	0.792916	0.1714	0.68777	0.009	0.976681	0.7337
	IRF5	SFM vs SCM	0.807383	0.3086	0.633604	0.1571	1.04684	0.7086
	TBX6	SFM vs SCM	1.02528	0.3751	0.723279	0.1373	1.11557	0.154
	TRAF3	ESFM vs SFM	0.969781	0.4421	0.912837	0.3038	1.00377	0.5153
	RCOR	ESFM vs SFM	1.25677	0.0079	1.20969	0.1429	1.36105	0.0799
	CLECL1	ESFM vs SFM	1.06968	0.3991	1.1386	0.412	1.12151	0.8288
	CD40	ESFM vs SFM	0.890011	0.0132	0.947885	0.2029	0.916949	0.0361
	IKZF3	ESFM vs SFM	0.914315	0.2743	0.944953	0.8917	1.00368	0.0258
	ADCY	ESFM vs SFM	0.936526	0.2634	0.971995	0.8649	0.994092	0.0361
	ZC3HAV1	ESFM vs SFM	0.872807	0.052	0.866352	0.3038	0.887924	0.0663
	IRF5	ESFM vs SFM	0.876018	0.1136	0.85891	0.6091	0.83513	0.023
	TBX6	ESFM vs SFM	0.905888	0.103	0.861458	0.0958	0.909389	0.5798

## Sheet: Supplementary Table 10
	Supplementary Table 10: The eQTL effect of of seven MS risk loci on eight genes in LCLs of the WIMR cohort in serum-containing medium (SCM).
	Data shown is the analysis for Male and Female LCLs combined (n = 42), Male LCLs (n = 21), and Female LCLs (n = 21).
	Note: the ADCY3 locus rs11125803 was excluded due to a lack of genotype data.
			Condition: SCM
			Male + Female			Male			Female
	Gene	SNP	P value	Slope	R Squared	P value	Slope	R Squared	P value	Slope	R Squared
	TBX6	rs3809627	0.0942	0.001333	0.08021	0.0542	0.002866	0.2011	0.8515	0.0001487	0.002796
	TRAF3	rs12588969	0.4204	0.01463	0.01864	0.7298	0.01105	0.007202	0.4843	0.01603	0.03556
	CLECL1	rs7977720	0.3318	-0.01424	-0.02946	0.0173	-0.0505	-0.306	0.8332	0.00485	0.00354
	RCOR1	rs12588969	0.5777	-0.0002622	-0.00979	0.7796	0.0001954	0.005038	0.3137	-0.0007238	-0.08439
	IKZF3	rs9909593	0.6872	-0.01453	-0.004315	0.8184	0.01368	0.0027	0.7759	-0.01042	-0.005981
	IRF5	rs4728142	0.0107	0.02989	0.1594	0.0434	0.04044	0.1886	0.104	0.01648	0.1776
	CD40	rs6032662	0.9586	-0.001233	-7.011e-05	0.8998	0.005038	0.0009052	0.9083	-0.003638	-0.0008041
	ZC3HAV1	rs10271373	0.4533	-0.006593	-0.01529	0.4366	-0.01021	-0.03599	0.8365	-0.002852	-0.002742
			Condition: SFM
			Male + Female			Male			Female
	Gene	SNP	P value	Slope	R Squared	P value	Slope	R Squared	P value	Slope	R Squared
	TBX6	rs3809627	0.5123	0.0005349	0.01353	0.3996	0.001533	0.04471	0.7233	-0.0002523	0.01083
	TRAF3	rs12588969	0.3062	-0.01128	0.03269	0.8639	0.002863	0.001891	0.161	-0.0239	0.1568
	CLECL1	rs7977720	0.9927	0.000105	2.907e-06	0.4478	0.01701	0.03893	0.6967	-0.005646	0.01435
	RCOR1	rs12588969	0.1582	-0.0004041	0.0632	0.4445	0.0002539	0.0395	0.0655	-0.0008981	0.2551
	IKZF3	rs9909593	0.7379	0.009668	0.003063	0.8965	-0.005481	0.0009142	0.7505	0.01634	0.007453
	IRF5	rs4728142	0.9459	-0.0005177	0.0001259	0.7394	-0.003914	0.005962	0.7222	0.004213	0.00931
	CD40	rs6032662	0.0382	0.03068	0.117	0.0434	0.03801	0.2312	0.2624	0.02913	0.08292
	ZC3HAV1	rs10271373	0.3815	-0.004043	0.0226	0.0692	-0.01527	0.1916	0.3529	0.004723	0.06187
			Condition: ESFM
			Male + Female			Male			Female
	Gene	SNP	P value	Slope	R Squared	P value	Slope	R Squared	P value	Slope	R Squared
	TBX6	rs3809627	0.5534	0.0004205	0.01109	0.5482	0.0008085	0.02298	0.827	-0.0002004	0.004141
	TRAF3	rs12588969	0.1594	-0.01585	0.06092	-0.00434	-0.00434	0.007633	0.1895	-0.02761	0.1388
	CLECL1	rs7977720	0.4259	-0.0109	0.02199	0.9367	-0.002194	0.0004348	0.5212	-0.01023	0.03838
	RCOR1	rs12588969	0.1052	-0.0006061	0.07992	0.9755	-1.303e-05	6.072e-05	0.0944	-0.001093	0.2156
	IKZF3	rs9909593	0.6012	-0.01534	0.007457	0.75	-0.01119	0.00547	0.5733	-0.03398	0.0232
	IRF5	rs4728142	0.1434	0.01333	0.05695	0.7599	0.00286	0.005033	0.1365	0.02832	0.1513
	CD40	rs6032662	0.0201	0.03454	0.1411	0.0279	0.05072	0.2538	0.3821	0.01969	0.05128
	ZC3HAV1	rs10271373	0.6626	-0.001702	0.005665	0.0858	-0.00942	0.1732	0.4002	0.005348	0.05103
